# Supplementary material for: Using a multiwavelength suite of microwave instruments to investigate the microphysical structure of deep convective cores
Source: J Geophys Res Atmos. 2016 Aug 24;121(16):9356–81. doi: 10.1002/2016JD025269 (PMC5032894; doi:10.1002/2016JD025269)
Supplement: Supplementary file 1 — Supporting Information S1 [file JGRD-121-9356-s001.bbl]

\begin{thebibliography}{62}
\providecommand{\natexlab}[1]{#1}
\expandafter\ifx\csname urlstyle\endcsname\relax
  \providecommand{\doi}[1]{doi:\discretionary{}{}{}#1}\else
  \providecommand{\doi}{doi:\discretionary{}{}{}\begingroup
  \urlstyle{rm}\Url}\fi

\bibitem[{\textit{Adams-Selin et~al.}(2013)\textit{Adams-Selin, van~den Heever,
  and Johnson}}]{Ad:13}
Adams-Selin, R.~D., S.~C. van~den Heever, and R.~H. Johnson (2013), Impacts of
  graupel parameterization schemes on idealized bow echo simulations,
  \textit{Monthly Weather Review}, \textit{141}, 3735--3756,
  doi:10.1175/MWR-D-12-00343.1.

\bibitem[{\textit{Barros et~al.}(2014)\textit{Barros, Petersen, Schwaller,
  Cifelli, Mahoney, Peters-Liddard, Sheperd, Nesbitt, Wolff, and
  Heymsfield}}]{Bar:14}
Barros, A.~P., W.~Petersen, M.~Schwaller, R.~Cifelli, K.~Mahoney,
  C.~Peters-Liddard, M.~Sheperd, S.~Nesbitt, D.~Wolff, and G.~Heymsfield
  (2014), {NASA GPM-Ground Validation: Integrated Precipitation and Hydrology
  Experiment 2014 Science Plan}, \textit{Tech. rep.}, Duke University, Durham,
  NC, doi:10.G8CC0XMR.

\bibitem[{\textit{Battaglia and Simmer}(2008)}]{Bat:07IEEE}
Battaglia, A., and C.~Simmer (2008), How does multiple scattering affect the
  spaceborne {W}-band radar measurements at ranges close to and crossing the
  sea-surface range?, \textit{IEEE Trans. Geo. Rem. Sens.}, \textit{46}(6),
  1644--1651.

\bibitem[{\textit{Battaglia et~al.}(2005)\textit{Battaglia, Simmer, Crewell,
  Czekala, Emde, Marzano, Mishchenko, Pardo, and Prigent}}]{bat_chap2}
Battaglia, A., C.~Simmer, S.~Crewell, H.~Czekala, C.~Emde, F.~Marzano,
  M.~Mishchenko, J.~Pardo, and C.~Prigent (2005), \textit{{Thermal Microwave
  Radiation: Applications for Remote Sensing}}, chap. Emission and scattering
  by clouds and precipitation, Christian M{\"a}tzler.

\bibitem[{\textit{Battaglia et~al.}(2006)\textit{Battaglia, Ajewole, and
  Simmer}}]{BatJAmII:06}
Battaglia, A., M.~O. Ajewole, and C.~Simmer (2006), Evaluation of radar
  multiple scattering effects from a {GPM} perspective. {P}art {II}: model
  results, \textit{J. Appl. Meteorol.}, \textit{45}(12), 1648--1664.

\bibitem[{\textit{Battaglia et~al.}(2010)\textit{Battaglia, Tanelli, Kobayashi,
  Zrnic, Hogan, and Simmer}}]{Bat:2010}
Battaglia, A., S.~Tanelli, S.~Kobayashi, D.~Zrnic, R.~Hogan, and C.~Simmer
  (2010), Multiple-scattering in radar systems: a review, \textit{J. Quant.
  Spectrosc. Radiat. Transfer}, \textit{111}(6), 917--947,
  doi:10.1016/j.jqsrt.2009.11.024.

\bibitem[{\textit{Battaglia et~al.}(2013)\textit{Battaglia, Tanelli, and
  Kollias}}]{Bat:2013JAOT}
Battaglia, A., S.~Tanelli, and P.~Kollias (2013), {Polarization diversity for
  millimeter space-borne Doppler radars: an answer for observing deep
  convection?}, \textit{J. Atmos. Ocean Technol.}, \textit{30}(12), 2768--2787,
  doi: http://dx.doi.org/10.1175/JTECH-D-13-00085.1.

\bibitem[{\textit{Battaglia et~al.}(2014)\textit{Battaglia, Tanelli,
  Heymsfield, and Tian}}]{Bat:JAMC2013}
Battaglia, A., S.~Tanelli, G.~Heymsfield, and L.~Tian (2014), {The Dual
  Wavelength Ratio knee: a signature of multiple scattering in airborne
  K$_u$-K$_a$ observations}, \textit{J. Appl. Meteorol. Climatol.},
  \textit{53}(7), 1790--1808, http://dx.doi.org/10.1175/JAMC-D-13-0341.1.

\bibitem[{\textit{Battaglia et~al.}(2015)\textit{Battaglia, Tanelli, Mroz, and
  Tridon}}]{Bat:JGR2015}
Battaglia, A., S.~Tanelli, K.~Mroz, and F.~Tridon (2015), {Multiple scattering
  in observations of the GPM dual-frequency precipitation radar: evidence and
  impact on retrievals}, \textit{J. Geophys. Res.}, 10.1002/2014JD022866.

\bibitem[{\textit{Battaglia et~al.}(2016)\textit{Battaglia, Mroz, Tridon,
  Tanelli, and Kirstetter}}]{Bat:JAMC2015}
Battaglia, A., K.~Mroz, F.~Tridon, S.~Tanelli, and P.-I. Kirstetter (2016), {
  Multiple-scattering-induced ``ghost echoes'' in GPM-DPR observations of a
  tornadic supercell}, \textit{J. Appl. Meteorol. Climatol.}, accepted.

\bibitem[{\textit{Bohren and Huffman}(1983)}]{BH}
Bohren, C.~F., and D.~R. Huffman (1983), \textit{Absorption and Scattering of
  Light by Small Particles}, John Wiley \& Sons, New York.

\bibitem[{\textit{Cecil}(2009)}]{Cec:09}
Cecil, D.~J. (2009), {Passive Microwave Brightness Temperatures as Proxies for
  Hailstorms}, \textit{J. Appl. Meteorol. Climatol.}, \textit{48}, 1281--1286,
  doi: http://dx.doi.org/10.1175/2009JAMC2125.1.

\bibitem[{\textit{Delano{\"e} and Hogan}(2008)}]{Del:08}
Delano{\"e}, J., and R.~Hogan (2008), A variational scheme for retrieving ice
  cloud properties from combined radar, lidar and infrared radiometer,
  \textit{J. Geophys. Res.}, \textit{113}(D07204), doi:10.1029/2007JD009000.

\bibitem[{\textit{Dolan and Rutledge}(2009)}]{Dol:09}
Dolan, B., and S.~A. Rutledge (2009), A theory-based hydrometeor identification
  algorithm for x-band polarimetric radars, \textit{J. Atmos. Ocean Technol.},
  \textit{26}, 2071--2088, doi:10.1175/2009JTECHA1208.1.

\bibitem[{\textit{Dolan et~al.}(2013)\textit{Dolan, Rutledge, Lim,
  Chandrasekar, and Thurai}}]{Dol:13}
Dolan, B., S.~A. Rutledge, S.~Lim, V.~Chandrasekar, and M.~Thurai (2013), {A
  Robust C-Band Hydrometeor Identification Algorithm and Application to a
  Long-Term Polarimetric Radar Dataset}, \textit{J. Appl. Meteorol. Climatol.},
  \textit{52}(9), 2162--2186.

\bibitem[{\textit{Ellis and Vivekanandan}(2011)}]{Ell:11}
Ellis, S.~M., and J.~Vivekanandan (2011), {Liquid water content estimates using
  simultaneous S and Ka band radar measurements}, \textit{Radio Sci.},
  \textit{46}(2), doi: 10.1029/2010RS004361.

\bibitem[{\textit{Grecu et~al.}(2004)\textit{Grecu, Olson, and
  Anagnostou}}]{Grecu:04}
Grecu, M., W.~S. Olson, and E.~N. Anagnostou (2004), Retrieval of precipitation
  profiles from multiresolution, multifrequency active and passive microwave
  observations, \textit{J. Appl. Meteorol.}, \textit{43}, 562--575, doi:
  http://dx.doi.org/10.1175/1520-0450(2004)043<0562:ROPPFM>2.0.CO;2.

\bibitem[{\textit{Grecu et~al.}(2009)\textit{Grecu, Olson, Shie, L’Ecuyer,
  and Tao}}]{Grecu:09}
Grecu, M., W.~S. Olson, C.-L. Shie, T.~S. L’Ecuyer, and W.-K. Tao (2009),
  {Combining Satellite Microwave Radiometer and Radar Observations to Estimate
  Atmospheric Heating Profiles}, \textit{J. Climate}, \textit{22}, 6356--6376,
  doi: http://dx.doi.org/10.1175/2009JCLI3020.1.

\bibitem[{\textit{Grecu et~al.}(2011)\textit{Grecu, Tian, Olson, and
  Tanelli}}]{Gre:11}
Grecu, M., L.~Tian, W.~S. Olson, and S.~Tanelli (2011), {A Robust
  Dual-Frequency Radar Profiling Algorithm}, \textit{J. Appl. Meteorol.
  Climatol.}, \textit{50}, 1543--1557.

\bibitem[{\textit{Haddad et~al.}(1997)\textit{Haddad, Smith, Kummerow, Iguchi,
  Farrar, Durden, Alves, and Olson}}]{Haddad:1997799}
Haddad, Z.~S., E.~A. Smith, C.~D. Kummerow, T.~Iguchi, M.~R. Farrar, S.~L.
  Durden, M.~Alves, and W.~S. Olson (1997), The trmm day-1 radar/radiometer
  combined rain-profiling algorithm, \textit{Journal of the Meteorological
  Society of Japan. Ser. II}, \textit{75}(4), 799--809.

\bibitem[{\textit{Heymsfield et~al.}(1996)\textit{Heymsfield, Shepherd,
  Bidwell, Boncyk, Caylor, Ameen, and Olson}}]{Hey:96b}
Heymsfield, G.~M., J.~M. Shepherd, S.~W. Bidwell, W.~C. Boncyk, I.~J. Caylor,
  S.~Ameen, and W.~S. Olson (1996), {Structure of Florida Thunderstorms Using
  High-Altitude Aircraft Radiometer and Radar Observations}, \textit{J. Appl.
  Meteorol.}, \textit{35}(10), 1736--1762, doi:
  http://dx.doi.org/10.1175/1520-0450(1996)035<1736:SOFTUH>2.0.CO;2.

\bibitem[{\textit{Heymsfield et~al.}(2010)\textit{Heymsfield, Tian, Heymsfield,
  Li, and Guimond}}]{Hey:10}
Heymsfield, G.~M., L.~Tian, A.~J. Heymsfield, L.~Li, and S.~Guimond (2010),
  {Characteristics of Deep Tropical and Subtropical Convection from
  Nadir-Viewing High-Altitude Airborne Doppler Radar}, \textit{J. Atmos. Sci.},
  \textit{67}(2), 285--308, doi: http://dx.doi.org/10.1175/2009JAS3132.1.

\bibitem[{\textit{Heymsfield et~al.}(2013)\textit{Heymsfield, Tian, Li,
  Mclinden, and Cervantes}}]{Heymsfield:13}
Heymsfield, G.~M., L.~Tian, L.~Li, M.~Mclinden, and J.~Cervantes (2013),
  {Airborne Radar Observations of Severe Hail Storms: Implications for Future
  Spaceborne Radar}, \textit{J. Appl. Meteorol. Climatol.}, \textit{52}(8),
  1851--1867, doi: http://dx.doi.org/10.1175/JAMC-D-12-0144.1.

\bibitem[{\textit{Hogan and Battaglia}(2008)}]{Hog:07}
Hogan, R.~J., and A.~Battaglia (2008), {Fast lidar and radar
  multiple-scattering models: Part 2: Wide-angle scattering using the
  time-dependent two-stream approximation}, \textit{J. Atmos. Sci.},
  \textit{65}, 3636--3651, doi: 10.1175/2008JAS2643.1.

\bibitem[{\textit{Hogan et~al.}(2005)\textit{Hogan, Gaussiat, and
  Illingworth}}]{Hogan:05}
Hogan, R.~J., N.~Gaussiat, and A.~J. Illingworth (2005), {Stratocumulus Liquid
  Water Content from Dual-Wavelength Radar}, \textit{J. Atmos. Ocean Technol.},
  \textit{22}, 1207--1218, doi: http://dx.doi.org/10.1175/JTECH1768.1.

\bibitem[{\textit{Hou et~al.}(2014)\textit{Hou, Kakar, Neeck, Azarbarzin,
  Kummerow, Kojima, Oki, Nakamura, and Iguchi}}]{Hou:2013}
Hou, A.~Y., R.~K. Kakar, S.~Neeck, A.~A. Azarbarzin, C.~D. Kummerow, M.~Kojima,
  R.~Oki, K.~Nakamura, and T.~Iguchi (2014), {The Global Precipitation
  Measurement (GPM) Mission}, \textit{Bull. Amer. Met. Soc.}, \textit{95},
  701--722, doi: http://dx.doi.org/10.1175/BAMS-D-13-00164.1.

\bibitem[{\textit{Iguchi et~al.}(2009)\textit{Iguchi, Kozu, Kwiatkowski,
  Meneghini, Awaka, and Okamoto}}]{Igu:09}
Iguchi, T., T.~Kozu, J.~Kwiatkowski, R.~Meneghini, J.~Awaka, and K.~Okamoto
  (2009), {Uncertainties in the rain profiling algorithm for the TRMM
  Precipitation Radar}, \textit{J. Meteorol. Soc. Jpn.}, \textit{87A}, 1--30,
  doi:10.2151/jmsj.87A.1.

\bibitem[{\textit{Jiang and Zipser}(2006)}]{Jiang:06}
Jiang, H., and E.~J. Zipser (2006), {Retrieval of Hydrometeor Profiles in
  Tropical Cyclones and Convection from Combined Radar and Radiometer
  Observations}, \textit{J. Appl. Meteorol. Climatol.}, \textit{45},
  1096--1115, doi: http://dx.doi.org/10.1175/JAM2386.1.

\bibitem[{\textit{Kollias et~al.}(2007)\textit{Kollias, Clothiaux, Miller,
  Albrecht, Stephens, and Ackerman}}]{Koll:07}
Kollias, P., E.~E. Clothiaux, M.~A. Miller, B.~A. Albrecht, G.~L. Stephens, and
  T.~P. Ackerman (2007), {Millimeter-Wavelength Radars: New Frontier in
  Atmospheric Cloud and Precipitation Research}, \textit{Bull. Amer. Met.
  Soc.}, \textit{88}, 1608--1624, http://dx.doi.org/10.1175/BAMS-88-10-1608.

\bibitem[{\textit{Kummerow}(1993)}]{Kumm:93}
Kummerow, C. (1993), On the accuracy of the {E}ddington approximation for
  radiative transfer in the microwave frequencies, \textit{J. Geophys. Res.},
  \textit{98}, 2757--2765.

\bibitem[{\textit{Lang and Roberts}(2015)}]{Lang:15}
Lang, T., and J.~B. Roberts (2015), {GPM Ground Validation Advanced Microwave
  Precipitation Radiometer (AMPR) IPHEx
  [IPHEX\_AMPR\_20140523\_level2b\_v2.nc]}, Dataset available online from the
  NASA Global Hydrology Resource Center DAAC, Huntsville, Alabama, U.S.A.
  https://fcportal.nsstc.nasa.gov/pub/gpm\_validation/iphex/AMPR/, doi:
  http://dx.doi.org/10.5067/GPMGV/IPHEX/AMPR/DATA202.

\bibitem[{\textit{Lean et~al.}(2008)\textit{Lean, Clark, Dixon, Roberts, Fitch,
  Forbes, and Halliwell}}]{Lean:08}
Lean, H.~W., P.~A. Clark, M.~Dixon, N.~M. Roberts, A.~Fitch, R.~Forbes, and
  C.~Halliwell (2008), {Characteristics of highresolution versions of the Met
  Office Unified Model for forecasting convection over the United Kingdom},
  \textit{Monthly Weather Review}, \textit{136}, 3408--3424.

\bibitem[{\textit{L'Ecuyer and Stephens}(2002)}]{Ecu:02}
L'Ecuyer, T.~S., and G.~L. Stephens (2002), An estimation-based precipitation
  retrieval algorithm for attenuating radars, \textit{J. Appl. Meteorol.},
  \textit{41}(3), 272--285.

\bibitem[{\textit{Leppert and Cecil}(2015)}]{Lep:15}
Leppert, K.~D., and D.~J. Cecil (2015), {Signatures of Hydrometeor Species from
  Airborne Passive Microwave Data for Frequencies 10–183 GHz}, \textit{J.
  Appl. Meteorol. Climatol.}, \textit{54}(6), 1313--1334, doi:
  http://dx.doi.org/10.1175/JAMC-D-14-0145.

\bibitem[{\textit{Lhermitte}(1990)}]{Lhe:90}
Lhermitte, R. (1990), Attenuation and scattering of millimeter wavelength
  radiation by clouds and precipitation, \textit{J. Atmos. Ocean Technol.},
  \textit{7}, 464--479.

\bibitem[{\textit{Li et~al.}(2004)\textit{Li, Heymsfield, Racette, Tian, and
  Zenker}}]{Li:04}
Li, L., G.~M. Heymsfield, P.~E. Racette, L.~Tian, and E.~Zenker (2004), {A
  94-GHz Cloud Radar System on a NASA High-Altitude ER-2 Aircraft}, \textit{J.
  Atmos. Ocean Technol.}, \textit{21}(9), 1378--1388.

\bibitem[{\textit{Li et~al.}(2016)\textit{Li, Heymsfield, Carswell, Schaubert,
  McLinden, Creticos, Perrine, Coon, Cervantes, Vega, Guimond, Tian, and
  Emory}}]{Li:16}
Li, L., G.~Heymsfield, J.~Carswell, D.~H. Schaubert, M.~L. McLinden,
  J.~Creticos, M.~Perrine, M.~Coon, J.~I. Cervantes, M.~Vega, S.~Guimond,
  L.~Tian, and A.~Emory (2016), {The NASA High-Altitude Imaging Wind and Rain
  Airborne Profiler}, \textit{IEEE Trans. Geosci. Remote Sens.},
  \textit{54}(1), 298--310, doi:10.1109/TGRS.2015.2456501.

\bibitem[{\textit{Liao et~al.}(2014)\textit{Liao, Meneghini, and
  Tokay}}]{Liao:14}
Liao, L., R.~Meneghini, and A.~Tokay (2014), {Uncertainties of GPM DPR Rain
  Estimates Caused by DSD Parameterizations}, \textit{J. Appl. Meteorol.
  Climatol.}, \textit{53}(11), 2524--2537, doi:
  http://dx.doi.org/10.1175/JAMC-D-14-0003.1.

\bibitem[{\textit{{Liao} and {Meneghini}}(2011)}]{Liao2011}
{Liao}, L.~A., and R.~{Meneghini} (2011), {A Study on the Feasibility of
  Dual-Wavelength Radar for Identification of Hydrometeor Phases}, \textit{J.
  Appl. Meteorol. Climatol.}, \textit{50}, 449--456.

\bibitem[{\textit{L{\"o}hnert et~al.}(2001)\textit{L{\"o}hnert, Crewell, Macke,
  and Simmer}}]{Loh:01}
L{\"o}hnert, U., S.~Crewell, A.~Macke, and C.~Simmer (2001), Profiling cloud
  liquid water by combining active and passive microwave measurements with
  cloud model statistics, \textit{J. Atmos. Ocean Technol.}, \textit{18},
  1354--1366.

\bibitem[{\textit{Mace et~al.}(2016)\textit{Mace, Avey, Cooper, Lebsock,
  Tanelli, and Dobrowalski}}]{Mace:16}
Mace, G.~G., S.~Avey, S.~Cooper, M.~Lebsock, S.~Tanelli, and G.~Dobrowalski
  (2016), Retrieving co-occurring cloud and precipitation properties of warm
  marine boundary layer clouds with a-train data, \textit{J. Geophys. Res.},
  doi: 10.1002/2015JD023681.

\bibitem[{\textit{Matrosov}(1998)}]{Mat:98}
Matrosov, S.~Y. (1998), A dual-wavelength radar method to measure snowfall
  rate, \textit{J. Appl. Meteorol.}, \textit{37}(11), 1510--1521.

\bibitem[{\textit{Matrosov et~al.}(2008)\textit{Matrosov, Battaglia, and
  Rodriguez}}]{Matr_al07}
Matrosov, S.~Y., A.~Battaglia, and P.~Rodriguez (2008), {Effects of Multiple
  Scattering on Attenuation-Based Retrievals of Stratiform Rainfall from
  CloudSat}, \textit{J. Atmos. Ocean Technol.}, \textit{25}(12), 2199--2208,
  doi: 10.1175/2008JTECHA1095.1.

\bibitem[{\textit{Meneghini and Kozu}(1990)}]{men:90}
Meneghini, R., and T.~Kozu (1990), \textit{Spaceborne weather radar}, Artech
  House.

\bibitem[{\textit{Morrison and Milbrandt}(2011)}]{Mor:11}
Morrison, H., and J.~Milbrandt (2011), {Comparison of Two-Moment Bulk
  Microphysics Schemes in Idealized Supercell Thunderstorm Simulations},
  \textit{Monthly Weather Review}, \textit{139}(4), 1103--1130, doi:
  http://dx.doi.org/10.1175/2010MWR3433.1.

\bibitem[{\textit{Morrison and Milbrandt}(2015)}]{Mor:15}
Morrison, H., and J.~A. Milbrandt (2015), {Parameterization of Cloud
  Microphysics Based on the Prediction of Bulk Ice Particle Properties. Part I:
  Scheme Description and Idealized Tests}, \textit{J. Atmos. Sci.},
  \textit{72}(1), 287--311, doi: http://dx.doi.org/10.1175/JAS-D-14-0065.1.

\bibitem[{\textit{Morrison et~al.}(2015)\textit{Morrison, Milbrandt, Bryan,
  Ikeda, Tessendorf, and Thompson}}]{Mor:15b}
Morrison, H., J.~A. Milbrandt, G.~H. Bryan, K.~Ikeda, S.~A. Tessendorf, and
  G.~Thompson (2015), {Parameterization of Cloud Microphysics Based on the
  Prediction of Bulk Ice Particle Properties. Part II: Case Study Comparisons
  with Observations and Other Schemes}, \textit{J. Atmos. Sci.},
  \textit{72}(1), 312--339, doi: http://dx.doi.org/10.1175/JAS-D-14-0066.1.

\bibitem[{\textit{Mugnai et~al.}(1993)\textit{Mugnai, Smith, and
  Tripoli}}]{Mug:93}
Mugnai, A., E.~A. Smith, and G.~J. Tripoli (1993), {Foundations for
  statistical-physical precipitation retrieval from passive microwave satellite
  measurements. Part I: Emission source and generalized weighting function
  properties of a time dependent cloud-radiation model}, \textit{J. Appl.
  Meteorol.}, \textit{32}, 17--39.

\bibitem[{\textit{Munchak and Kummerow}(2011)}]{Mun:11}
Munchak, S.~J., and C.~D. Kummerow (2011), {A Modular Optimal Estimation Method
  for Combined Radar–Radiometer Precipitation Profiling}, \textit{J. Appl.
  Meteorol. Climatol.}, \textit{50}, 433--448, doi:
  http://dx.doi.org/10.1175/2010JAMC2535.1.

\bibitem[{\textit{Pounder et~al.}(2012)\textit{Pounder, Hogan, Varnai,
  Battaglia, and Cahalan}}]{Pounder:12}
Pounder, N.~L., R.~J. Hogan, T.~Varnai, A.~Battaglia, and R.~F. Cahalan (2012),
  A variational method to retrieve the extinction profile in liquid clouds
  using multiple field-of-view lidar, \textit{J. Appl. Meteorol. Climatol.},
  \textit{51}, 350--365, doi: http://dx.doi.org/10.1175/JAMC-D-10-05007.1.

\bibitem[{\textit{Rodgers}(2000)}]{Rod:00}
Rodgers, C.~D. (2000), \textit{Inverse methods for atmospheric sounding: theory
  and practice}, World Scientific, River Edge, NJ, 238 pp.

\bibitem[{\textit{Ryzhkov et~al.}(2014)\textit{Ryzhkov, Diederich, Zhang, and
  Simmer}}]{Ryz:14}
Ryzhkov, A., M.~Diederich, P.~Zhang, and C.~Simmer (2014), Utilization of
  specific attenuation for rainfall estimation,mitigation of partial beam
  blockage, and radar networking, \textit{J. Atmos. Ocean Technol.},
  \textit{31}, 599--619, doi:10.1175/JTECH-D-13-00038.1.

\bibitem[{\textit{Ryzhkov et~al.}(2013)\textit{Ryzhkov, Kumjian, and
  Ganson}}]{Ryz:13a}
Ryzhkov, A.~V., M.~R. Kumjian, and S.~M. Ganson (2013), {Polarimetric Radar
  Characteristics of Melting Hail. Part I: Theoretical Simulations Using
  Spectral Microphysical Modeling}, \textit{J. Appl. Meteorol. Climatol.},
  \textit{52}, 2849--2870, dOI: http://dx.doi.org/10.1175/JAMC-D-13-073.1.

\bibitem[{\textit{Skofronick-Jackson et~al.}(2003)\textit{Skofronick-Jackson,
  Wang, Heymsfield, Hood, Manning, Meneghini, and Weinman}}]{Sko:03}
Skofronick-Jackson, G., J.~R. Wang, G.~M. Heymsfield, R.~Hood, W.~Manning,
  R.~Meneghini, and J.~A. Weinman (2003), Combined radiometer-radar
  microphysical profile estimations with emphasis on high frequency brightness
  temperature observations, \textit{J. Appl. Meteorol.}, \textit{42}, 476--487.

\bibitem[{\textit{Spencer et~al.}(1989)\textit{Spencer, Goodman, and
  Hood}}]{Spe}
Spencer, R.~W., H.~M. Goodman, and R.~E. Hood (1989), Precipitation retrieval
  over land and ocean with the {SSM/I}: identification and characteristics of
  the scattering signal, \textit{J. Atmos. Ocean Technol.}, \textit{6},
  254--273.

\bibitem[{\textit{Tanelli et~al.}(2006)\textit{Tanelli, Durden, and
  Im}}]{Tan:06}
Tanelli, S., S.~L. Durden, and E.~Im (2006), {Simultaneous Measurements of Ku-
  and Ka-Band Sea Surface Cross Sections by an Airborne Radar}, \textit{IEEE
  Geosci. Remote Sens. Lett.}, \textit{3}(3), doi: 10.1109/LGRS.2006.872929.

\bibitem[{\textit{Tanelli et~al.}(2010)\textit{Tanelli, Heymsfield, Stephens,
  Durden, Im, Racette, Li, and Sadowy}}]{ACE-NASA:2010}
Tanelli, S., G.~M. Heymsfield, G.~S. Stephens, S.~L. Durden, E.~Im, P.~Racette,
  L.~Li, and G.~Sadowy (2010), {NASA ACE (Aerosol-Cloud-Ecosystem)},
  \textit{Tech. rep.}, NASA, http://dsm.gsfc.nasa.gov/ace/documents.html).

\bibitem[{\textit{Tessendorf et~al.}(2005)\textit{Tessendorf, Miller, Wiens,
  and Rutledge}}]{Tes:05}
Tessendorf, S.~A., L.~J. Miller, K.~C. Wiens, and S.~A. Rutledge (2005), {The
  29 June 2000 supercell observed during STEPS. Part I: Kinematics and
  microphysics}, \textit{J. Atmos. Sci.}, \textit{62}, 4127--4150.

\bibitem[{\textit{Tridon et~al.}(2013)\textit{Tridon, Battaglia, and
  Kollias}}]{Trid:13b}
Tridon, F., A.~Battaglia, and P.~Kollias (2013), Disentangling mie and
  attenuation effects in rain using a ka-w dual-wavelength doppler spectral
  ratio technique, \textit{Geophysical Research Letters}, \textit{40}(20),
  5548--5552, \doi{10.1002/2013GL057454}.

\bibitem[{\textit{Ulaby et~al.}(1986)\textit{Ulaby, Moore, and Fung}}]{Ula}
Ulaby, F.~T., R.~K. Moore, and A.~K. Fung (1986), \textit{Microwave Remote
  Sensing Active and Passive}, Artech House, Boston.

\bibitem[{\textit{VanWeverberg}(2013)}]{VanW:13}
VanWeverberg, K. (2013), Impact of environmental instability on convective
  precipitation uncertainty associated with the nature of the rimed ice species
  in a bulk microphysics scheme, \textit{Monthly Weather Review}, \textit{141},
  2841--2849, doi:10.1175/MWR-D-13-00036.1.

\bibitem[{\textit{{Wang} et~al.}(2005)\textit{{Wang}, {Heymsfield}, {Li}, and
  {Heymsfield}}}]{Wang2005}
{Wang}, Z., G.~M. {Heymsfield}, L.~{Li}, and A.~J. {Heymsfield} (2005),
  {Retrieving optically thick ice cloud microphysical properties by using
  airborne dual-wavelength radar measurements}, \textit{J. Geophys. Res.},
  \textit{110}, D19201.

\end{thebibliography}
